# Supplementary material for: ATG7 Limits Basal Antiviral Gene Expression and Moderately Promotes VSV Replication in Mammalian Non-Immune Cells
Source: Pathogens. 2026 Apr 8;15(4):404. doi: 10.3390/pathogens15040404 (PMC13118527; doi:10.3390/pathogens15040404)
Supplement: Supplementary file 1 [file pathogens-15-00404-s001.zip]

Archive with 7 entries (7 files):
- Fig1(a).tif
- Fig1(b).png
- Fig5(a).jpg
- Fig6(a).jpg
- Fig7(a).jpg
- Fig7(b).jpg
- pathogens-4249990 - Western Blot Original Pictures.pptx
